# Supplementary material for: Host cell response and distinct gene expression profiles at different stages of Chlamydia trachomatis infection reveals stage-specific biomarkers of infection
Source: BMC Microbiol. 2021 Jan 4;21:3. doi: 10.1186/s12866-020-02061-6 (PMC7784309; doi:10.1186/s12866-020-02061-6)
Supplement: Supplementary file 4 — Additional file 4: Supplementary Table 1 List of Primers used in this study. [file 12866_2020_2061_MOESM4_ESM.xlsx]

## Sheet: Primers
	Table S1: List of Primers used in this study.
Primer name	Primer sequence 5' to 3'
GAPDH-F	CAATGACCCCTTCATTGACC
GAPDH-R	GACAAGCTTCCCGTTCTCAG
FGF21-F	ACAGATGATGCCCAGCAGAC
FGF21-R	TCAGCTGCAGGAGACTTTCG
MIOX-F	GTATATAGGAGCCTGGCTGAGG
MIOX-R	CATCAGGTCGGTAGACCAGG
PLA2G4B-F	TCCCTGGCTCTGGGTTAGAA
PLA2G4B-R	GTCAGAGGGGGTCACTAGGT
INHBE-F	AGGGGTGAGAAGTCTGGTGT
INHBE-R	GTGTCCTGCTGTGTCCAAGA
ADM2-F	GGTTGCATCAGCCTCCTCTG
ADM2-R	GGTGAAGCTTCCAGACCACA
ENAM-F	AAGGCTCCAATCCAGAAGGC
ENAM-R	GAGTTCCGGTGGTGGAAGAG
SYT5-F	TGTACGACTTCGACCGCTTC
SYT5-R	CCAAGCTTCTCCTGCTCCTC
ANKRD20A3-F	TGCTACTAAGCAGTGTGTCCC
ANKRD20A3-R	ATGTTTTGCAGGAGGCCCTT
ACTC1-F	AGCGTTCTATAAAGCGGCCC
ACTC1-R	CGTCACACATCTTGGCACAG
CCDC144NL-F	ACACCTGAAAGTCTTCCTCAAA
CCDC144NL-R	TGACAATACTCTCCAGGCCC
NUDT4B-F	AGTTCAAGCCCAACCAGACG
NUDT4B-R	CCTGGGACAATCCACTGGTC
MPZ-F	GGGGAAATTGCACAAGCCAG
MPZ-R	TCACTGACAGCTTTGGTGCT
OASL-F	AAAAGAGAGGCCCATCATCCTG
OASL-R	CTGTCAAGTGGATGTCTCGTG
IFI44-F	TTCCTCTGAGTGGGAGCTGG
IFI44-R	TCCTCCCTTAGATTCCCTATTTGC
INPP4B-F	GAACTTGCGTACAGCTTGCC
INPP4B-R	TGAAGCTGCTGTAGGAAGCC
Universal Q-miR-R	TGGTGCAGGGTCCGAGGTA
miR-6529-5p-F	GTTTGAGAGATCAGAGGCG
miR-6529-5p-RT	GTTGGCTCTGGTGCAGGGTCCGAGGTATTCGCACCAGAGCCAAC CACTCT
miR-4474-3p-F	GGGTTGTGGCTGGTCATG
miR-4474-3p-RT	GTTGGCTCTGGTGCAGGGTCCGAGGTATTCGCACCAGAGCCAAC TTAGCC
miR-6827-5p-F	TTGTGGGAGCCATGAGGG
miR-6827-5p-RT	GTTGGCTCTGGTGCAGGGTCCGAGGTATTCGCACCAGAGCCAAC GCACAG
miR-6834-5p-F	GTTTGTGAGGGACTGGGAT
miR-6834-5p-RT	GTTGGCTCTGGTGCAGGGTCCGAGGTATTCGCACCAGAGCCAAC CCACAA
miR-7974-F	GTTAGGCTGTGATGCTCTC
miR-7974-RT	GTTGGCTCTGGTGCAGGGTCCGAGGTATTCGCACCAGAGCCAAC GGGCTC
miR-487b-5p-F	GTTGTGGTTATCCCTGCTG
miR-487b-5p-RT	GTTGGCTCTGGTGCAGGGTCCGAGGTATTCGCACCAGAGCCAAC CGAACA
miR-708-5p-F	GTTGGAAGGAGCTTACAATCTA
miR-708-5p-RT	GTTGGCTCTGGTGCAGGGTCCGAGGTATTCGCACCAGAGCCAAC CCCAGC
miR-370-3p-F	TTGTTGCCTGCTGGGGTG
miR-370-39-RT	GTTGGCTCTGGTGCAGGGTCCGAGGTATTCGCACCAGAGCCAAC ACCAGG
miR-137-3p-F	GGGGGTTATTGCTTAAGAATAC
miR-137-3p-RT	GTTGGCTCTGGTGCAGGGTCCGAGGTATTCGCACCAGAGCCAAC CTACGC
miR-1185-5p-F	GTGGAGAGGATACCCTTTG
miR-1185-5p-RT	GTTGGCTCTGGTGCAGGGTCCGAGGTATTCGCACCAGAGCCAAC AACATA
miR-1-3p-F	GTGGTTGGTGGAATGTAAAGAAGT
miR-1-3p-RT	GTTGGCTCTGGTGCAGGGTCCGAGGTATTCGCACCAGAGCCAAC ATACAT
miR-133a-3p-F	GTGTTTGGTCCCCTTCAAC
miR-133a-3p-RT	GTTGGCTCTGGTGCAGGGTCCGAGGTATTCGCACCAGAGCCAAC CAGCTG
miR-142-3p-F	TGGGTGTGTAGTGTTTCCTACTT
miR-142-3p-RT	GTTGGCTCTGGTGCAGGGTCCGAGGTATTCGCACCAGAGCCAAC TCCATA
miR-150-5p-F	GCGTCTCCCAACCCTTGTA
miR-150-5p-RT	GTTGGCTCTGGTGCAGGGTCCGAGGTATTCGCACCAGAGCCAAC CACTGG
miR-139-3p-F	TGGTCTGGAGACGCGGCC
miR-139-3p-RT	GTTGGCTCTGGTGCAGGGTCCGAGGTATTCGCACCAGAGCCAAC ACTCCA
miR-376c-3p-F	GCTGGGGAACATAGAGGAAATT
miR-376c-3p-RT	GTTGGCTCTGGTGCAGGGTCCGAGGTATTCGCACCAGAGCCAAC ACGTGG
miR-193b-5p-F	GGTTTCGGGGTTTTGAGGG
miR-193b-5p-RT	GTTGGCTCTGGTGCAGGGTCCGAGGTATTCGCACCAGAGCCAAC TCATCT
miR-12136-F	GTGGGGGGAAAAAGTCATG
miR-12136-RT	GTTGGCTCTGGTGCAGGGTCCGAGGTATTCGCACCAGAGCCAAC GGCCTC
miR-365a-5p-F	GTCTAGGGACTTTTGGGGG
miR-365a-5p-RT	GTTGGCTCTGGTGCAGGGTCCGAGGTATTCGCACCAGAGCCAAC CACATC
